# Supplementary material for: Development of Cardiovascular Indices of Acute Pain Responding in Infants: A Systematic Review
Source: Pain Res Manag. 2016 Apr 20;2016:8458696. doi: 10.1155/2016/8458696 (PMC4904608; doi:10.1155/2016/8458696)
Supplement: Supplementary file 1 — contains an example search strategy (i.e. Medline) that systematically paired terms related to acute pain procedures, cardiovascular measures, and infants (0-3 years of age). Supplementary File 2 is the quality checklist that was utilized to rate the studies that were included in our systematic review. [file 8458696.f1.zip]

Archive with 2 entries (2 files):
- Appendix 1_Medline Search Strategy.docx
- Appendix 2-Quality Assessment Measure.docx
